# Supplementary material for: ZnJ6 Is a Thylakoid Membrane DnaJ-Like Chaperone with Oxidizing Activity in Chlamydomonas reinhardtii
Source: Int J Mol Sci. 2021 Jan 24;22(3):1136. doi: 10.3390/ijms22031136 (PMC7865324; doi:10.3390/ijms22031136)
Supplement: Supplementary file 1 [file ijms-22-01136-s001.zip]

Archive with 3 entries (3 files):
- Supplementary Material/Original full blots.zip
- Supplementary Material/Supplementary Material.pdf
- Supplementary Material/Supplementary Table S1, Mass spectrometry analysis of pulled down proteins.xlsx
